# Supplementary material for: Dynamic Changes in Carbon and Nitrogen Storage and Sequestration of Alfalfa Pastureland in Different Planting Years Under Temperate Continental Arid Climate Conditions
Source: Plants (Basel). 2025 Nov 10;14(22):3432. doi: 10.3390/plants14223432 (PMC12655349; doi:10.3390/plants14223432)
Supplement: Supplementary file 1 [file plants-14-03432-s001.zip]

Archive with 1 entries (1 files):
- plants-3946749-supplementary.xlsx
