# Supplementary material for: Dynamic Changes in Carbon and Nitrogen Storage and Sequestration of Alfalfa Pastureland in Different Planting Years Under Temperate Continental Arid Climate Conditions
Source: Plants (Basel). 2025 Nov 10;14(22):3432. doi: 10.3390/plants14223432 (PMC12655349; doi:10.3390/plants14223432)
Supplement: Supplementary file 1 [file plants-14-03432-s001.zip › plants-3946749-supplementary.xlsx]

## Sheet: Table S1
			Annual temperature	Annual precipitation
		2016	10.5	132
		2017	10.6	136
		2018	10.2	182
		2019	10.4	139
		2020	10.3	160
		2021	11.1	198
		2022	10.8	147.5
		2023	11	123.7
			2023 Monthly average temperature	2021Monthly mean precipitation
		1	-7.5	0.3
		2	-2	1.1
		3	7	0
		4	10.5	20
		5	17	7.5
		6	24	16.4
		7	25.5	1.5
		8	24.5	19
		9	20.5	38
		10	12.5	20.2
		11	5	0
		12	-4.5	0

## Sheet: Table S2
		Above-ground vegetation
		Above-ground biomass (t·hm-2)	Carbon concentration (g·kg-1)	Carbon sequestration (t·hm-2)	Nitrogen concentration (g·kg-1)	Nitrogen sequestration (t·hm-2)
Y2	1	13.3156	412.911	5.49816	26.707	0.360966
	2	13.2134	410.397	5.42276	24.8552	0.325583
	3	12.6808	421.814	5.34892	26.9449	0.342562
Y3	1	15.1754	478.075	7.25497	24.8633	0.373096
	2	15.0507	440.139	6.62442	25.1861	0.367772
	3	15.2161	454.232	6.91164	24.6396	0.368608
Y4	1	19.7347	508.667	10.0384	27.0594	0.531883
	2	18.1849	503.117	9.14914	25.5221	0.46771
	3	16.4716	506.633	8.34506	26.9204	0.446133
Y5	1	19.1608	551.953	10.5758	27.3314	0.523148
	2	19.0158	540.399	10.2761	25.8394	0.490465
	3	19.6601	492.303	9.67872	26.3203	0.518327
Y6	1	12.6739	543.688	6.89064	26.1762	0.335556
	2	13.9044	563.674	7.83755	26.1723	0.364062
	3	13.4258	552.702	7.42049	26.3038	0.358839
Y7	1	13.8848	547.572	7.60293	27.0963	0.381177
	2	13.1275	589.384	7.73717	26.962	0.357885
	3	14.6586	567.903	8.32469	26.3025	0.387942
		Below-ground vegetation
		Below-ground biomass (t·hm-2)	Carbon concentration (g·kg-1)	Carbon sequestration (t·hm-2)	Nitrogen concentration (g·kg-1)	Nitrogen sequestration (t·hm-2)
Y2	1	9.08838	689.765	6.26885	18.178	0.165208
	2	10.0276	583.799	5.85408	17.8433	0.178925
	3	9.55797	552	5.276	17.7451	0.169607
Y3	1	16.6753	440.416	7.34407	17.9035	0.298547
	2	15.8779	668.636	10.6165	18.2061	0.289075
	3	17.4727	492.676	8.60839	18.2265	0.318467
Y4	1	19.151	809.258	15.4981	18.7947	0.359937
	2	13.5714	758.057	10.2879	19.1696	0.260159
	3	16.3612	613.812	10.0427	18.4547	0.301942
Y5	1	18.2172	511.176	9.31221	17.932	0.32667
	2	19.6337	578.15	11.3512	16.0499	0.315118
	3	16.8007	602.775	10.127	16.0889	0.270305
Y6	1	17.4083	521.538	9.07912	15.8959	0.276722
	2	11.7963	778.897	9.1881	16.9751	0.200243
	3	19.6023	607.66	11.9115	15.5794	0.305392
Y7	1	17.1704	495.587	8.50943	17.267	0.296482
	2	16.6	550.201	9.13334	16.3421	0.271278
	3	16.8852	561.652	9.4836	17.9124	0.302455

## Sheet: Table S3
			Year	Soil layer	Replicate	Soil bulk density (g·cm-3)	Soil moisture (%)	Soil organic carbon (g·kg-1)	Total nitrogen (g·kg-1)	Soil organic carbon storage (t·hm-2)	Total nitrogen storage (t·hm-2)
			Y2	0-20 CM	1	1.53916	4.60278	6.88583	0.430817	21.1967	1.32619
					2	1.45	5.09406	6.50977	0.489826	18.8783	1.42049
					3	1.47748	5.58533	6.6978	0.460321	19.7917	1.36023
				20-10 CM	1	1.42	13.2537	5.61702	0.388387	15.9523	1.10302
					2	1.33005	13.7088	5.57058	0.367232	14.8184	0.976879
					3	1.36	14.1639	5.5938	0.37781	15.2151	1.02764
				40-60 CM	1	1.38	10.1762	3.93933	0.232494	10.8726	0.641684
					2	1.34707	12.8378	3.92112	0.203944	10.564	0.549453
					3	1.31659	13.1715	3.93023	0.218219	10.349	0.574609
				60-80 CM	1	1.17283	21.153	3.24803	0.175091	7.61877	0.410703
					2	1.19846	21.8232	3.15381	0.194954	7.55941	0.467288
					3	1.12	20.4828	3.20092	0.185022	7.17006	0.41445
				80-100 CM	1	1.39032	22.9936	3.51785	0.154593	9.78184	0.429867
					2	1.32	19.6094	3.25171	0.175948	8.58451	0.464503
					3	1.3115	18.1854	3.38478	0.165271	8.87827	0.433505
			Y3	0-20 CM	1	1.52502	4.91659	7.82941	0.518588	23.88	1.58172
					2	1.53344	5.54809	7.71043	0.527134	23.6469	1.61665
					3	1.59	6.17959	7.76992	0.522861	24.7084	1.6627
				20-10 CM	1	1.5809	8.16603	7.05762	0.446783	22.3148	1.41264
					2	1.54296	7.43893	6.88724	0.491098	21.2535	1.51549
					3	1.51	6.71183	6.97243	0.46894	21.0567	1.4162
				40-60 CM	1	1.45	11.0923	5.73486	0.214585	16.6311	0.622297
					2	1.39226	14.2031	5.66185	0.235848	15.7655	0.656723
					3	1.44495	12.6477	5.69835	0.225217	16.4677	0.650854
				60-80 CM	1	1.52	21.5078	5.93443	0.235331	18.0407	0.715406
					2	1.58427	19.9292	6.27797	0.214671	19.892	0.680192
					3	1.54351	17.2652	6.1062	0.225001	18.85	0.694582
				80-100 CM	1	1.32006	24.9941	6.5382	0.181888	17.2616	0.480207
					2	1.33703	23.4082	5.88183	0.177753	15.7283	0.475321
					3	1.32	17.4595	6.21001	0.179821	16.3944	0.474726
			Y4	0-20 CM	1	1.56618	4.71345	5.92892	0.337434	18.5715	1.05697
					2	1.50658	5.53718	5.71247	0.316132	17.2126	0.952554
					3	1.54	6.95187	5.8207	0.326783	17.9277	1.00649
				20-10 CM	1	1.33699	15.1838	3.99009	0.350736	10.6695	0.937864
					2	1.34	13.7315	3.39634	0.392565	9.10219	1.05207
					3	1.31818	12.2764	3.69321	0.37165	9.73661	0.979801
				40-60 CM	1	1.47	12.8548	2.90648	0.243242	8.54506	0.715131
					2	1.49	14.4546	3.07129	0.263765	9.15244	0.786019
					3	1.52	16.0543	2.98888	0.253503	9.08621	0.77065
				60-80 CM	1	1.48498	19.4536	4.125	0.186255	12.2511	0.553167
					2	1.46836	19.4619	5.9311	0.196613	17.4179	0.577397
					3	1.48887	19.4702	5.02805	0.191434	14.9723	0.570043
				80-100 CM	1	1.50204	17.6736	2.43834	0.172759	7.32499	0.518983
					2	1.46	21.2414	2.25334	0.160756	6.57975	0.469408
					3	1.54443	16.625	2.34584	0.166758	7.24598	0.515092
			Y5	0-20 CM	1	1.57985	5.70644	4.54834	0.324759	14.3714	1.02614
					2	1.67345	7.06752	2.68452	0.310429	8.98486	1.03898
					3	1.62319	8.4286	3.61643	0.317594	11.7403	1.03103
				20-10 CM	1	1.58906	8.24023	2.24335	0.278951	7.12963	0.886538
					2	1.58083	5.00839	2.81057	0.294894	8.88605	0.932354
					3	1.58161	4.95647	2.52696	0.286923	7.99332	0.907598
				40-60 CM	1	1.52	20.6613	0.683095	0.22804	2.07661	0.693241
					2	1.60331	17.8814	1.58919	0.189543	5.09591	0.607792
					3	1.59092	10.6275	1.13614	0.208792	3.61503	0.664343
				60-80 CM	1	1.62766	13.1331	3.64317	0.198607	11.8597	0.646531
					2	1.64708	17.1378	1.69314	0.231281	5.57747	0.761874
					3	1.66	13.5085	2.66816	0.214944	8.85829	0.713614
				80-100 CM	1	1.82427	7.8531	2.51613	0.0928498	9.1802	0.338766
					2	1.77897	6.54227	1.94213	0.119831	6.90999	0.426351
					3	1.7356	7.19769	2.22913	0.10634	7.73776	0.369128
			Y6	0-20 CM	1	1.54361	8.18774	2.77013	0.244093	8.55202	0.753569
					2	1.50533	11.6034	2.42502	0.24717	7.30093	0.744146
					3	1.55975	9.89555	2.59758	0.245631	8.10315	0.766248
				20-10 CM	1	1.66853	17.4685	0.905439	0.236674	3.02151	0.789797
					2	1.61	18.9107	1.74706	0.236486	5.62553	0.761485
					3	1.62119	15.3477	1.32625	0.23658	4.30019	0.76708
				40-60 CM	1	1.66791	7.87672	1.25622	0.22605	4.19052	0.754062
					2	1.68274	9.34541	1.68071	0.214628	5.65638	0.722327
					3	1.7	6.40804	1.46846	0.220339	4.99278	0.749153
				60-80 CM	1	1.63043	7.33338	2.32325	0.160443	7.57582	0.523185
					2	1.63975	6.72352	3.5536	0.165727	11.654	0.543502
					3	1.58223	7.02845	2.93843	0.163085	9.29852	0.516076
				80-100 CM	1	1.67257	8.39946	1.8728	0.151393	6.26476	0.506431
					2	1.62986	7.37112	1.60099	0.157871	5.21878	0.514616
					3	1.69975	9.42779	1.73689	0.154632	5.90458	0.525672
			Y7	0-20 CM	1	1.47043	8.81134	1.34627	0.221859	3.9592	0.652459
					2	1.47091	5.37659	1.69985	0.221699	5.00067	0.6522
					3	1.53311	8.92877	1.52306	0.221779	4.67004	0.680024
				20-10 CM	1	1.37003	6.51085	3.18984	0.260446	8.74037	0.713641
					2	1.39	6.84529	2.25	0.236157	6.255	0.656517
					3	1.37507	6.17641	2.71992	0.248302	7.48015	0.682864
				40-60 CM	1	1.35572	6.07507	1.5499	0.206856	4.20248	0.560881
					2	1.3785	5.6049	1.88757	0.187732	5.20402	0.517576
					3	1.40451	5.60987	1.71874	0.197294	4.82799	0.554206
				60-80 CM	1	1.23897	3.21566	0.753724	0.174106	1.86769	0.431425
					2	1.24658	2.60607	1.83781	0.183689	4.58197	0.457968
					3	1.26391	2.63715	1.29577	0.178898	3.27548	0.452222
				80-100 CM	1	1.39369	4.15125	0.719524	0.139086	2.00558	0.387685
					2	1.39391	2.86834	0.361914	0.145767	1.00895	0.406374
					3	1.37192	3.1343	0.540719	0.142427	1.48365	0.390796
			AL	0-20 CM	1	1.40731	6.58655	1.90416	0.126412	5.35947	0.355802
					2	1.38773	8.09042	2.03785	0.111785	5.65596	0.310253
					3	1.36028	4.39035	1.971	0.119099	5.36223	0.324014
				20-10 CM	1	1.38329	9.88312	1.23486	0.196613	3.41633	0.543946
					2	1.42943	6.33609	1.68815	0.171127	4.82617	0.48923
					3	1.34197	8.79552	1.4615	0.18387	3.92258	0.493496
				40-60 CM	1	1.29883	12.4089	2.16716	0.333395	5.62955	0.866046
					2	1.27881	15.7327	2.55231	0.307261	6.52782	0.785855
					3	1.25209	11.8129	2.35973	0.320328	5.90921	0.80216
				60-80 CM	1	1.33135	14.1697	2.32599	0.25711	6.19343	0.684607
					2	1.31012	17.5463	2.89965	0.245389	7.59779	0.642978
					3	1.24073	14.4492	2.61282	0.251249	6.48358	0.623462
				80-100 CM	1	1.484	19.2724	2.94059	0.135891	8.72767	0.403325
					2	1.49292	15.8806	2.02274	0.137932	6.03956	0.411841
					3	1.46368	19.5617	2.48167	0.136912	7.26473	0.400789
